# Supplementary material for: Characterization and gene expression analysis reveal universal stress proteins respond to abiotic stress in Gossypium hirsutum
Source: BMC Genomics. 2024 Jan 23;25:98. doi: 10.1186/s12864-023-09955-5 (PMC10804864; doi:10.1186/s12864-023-09955-5)
Supplement: Supplementary file 1 — Supplementary Material 1: Table S1. Basic information on USP genes in Gossypium species [file 12864_2023_9955_MOESM1_ESM.xlsx]

## Sheet: Sheet1
Table S1 Basic information on USP genes in Gossypium species.
Gene Name	Gene ID	Chromosome	Start	End	Protein Lenth	Intron Number	Aromaticity	GRAVY	Instability Index	Isoelectric Point	Molecular weight
Ga01G0744	GaUSP1	Chr01	10143475	10145797	221	1	0.0497738	-0.350679	33.4258	5.86706	23839.6
Ga01G2236	GaUSP2	Chr01	103809221	103813766	159	2	0.0503145	-0.215094	21.1321	6.41697	17638.1
Ga03G0501	GaUSP3	Chr03	6137383	6139422	196	1	0.0561224	-0.242347	59.1327	9.44309	21376.3
Ga03G0868	GaUSP4	Chr03	16093791	16095152	226	2	0.0619469	-0.166372	48.7867	9.72172	24892.6
Ga03G2146	GaUSP5	Chr03	128673317	128674602	255	1	0.054902	-0.463529	51.6992	5.02919	28101.1
Ga04G0260	GaUSP6	Chr04	3224290	3229840	179	4	0.0614525	0.00167598	29.0888	6.51735	19739.5
Ga04G0702	GaUSP7	Chr04	14990335	14991116	166	3	0.0542169	-0.156627	48.4217	5.91889	18277.7
Ga04G1496	GaUSP8	Chr04	86425617	86427019	178	3	0.0786517	-0.203933	43.4466	5.87388	19925.6
Ga04G2040	GaUSP9	Chr04	97283919	97289015	775	9	0.0529032	-0.541032	49.1979	8.96183	86392.2
Ga05G0002	GaUSP10	Chr05	35906	39729	767	8	0.0743155	-0.391395	54.6714	6.241	85323.9
Ga05G1217	GaUSP11	Chr05	10770289	10777239	765	10	0.0640523	-0.392157	48.663	8.64187	85311.6
Ga05G3358	GaUSP12	Chr05	46125897	46126933	233	2	0.0386266	-0.481116	37.9567	9.90861	25923
Ga05G4006	GaUSP13	Chr05	92131137	92134007	224	1	0.0491071	-0.404018	41.4683	5.62953	24186.8
Ga06G0426	GaUSP14	Chr06	5427954	5429157	223	2	0.0672646	-0.16009	48.4175	9.13306	24156.5
Ga06G0965	GaUSP15	Chr06	29408952	29412751	752	7	0.0611702	-0.50133	49.8584	8.32385	82873.6
Ga07G0518	GaUSP16	Chr07	5530919	5538401	1076	14	0.0752788	-0.450372	48.7877	6.24987	121989
Ga07G0783	GaUSP17	Chr07	9340532	9341810	239	2	0.041841	-0.423431	43.8172	10.0065	26387.1
Ga07G1576	GaUSP18	Chr07	31916799	31920265	799	8	0.0613267	-0.478723	60.6451	4.89306	90491.5
Ga07G2564	GaUSP19	Chr07	95697765	95699898	180	3	0.0777778	-0.391667	38.4361	5.81749	20343
Ga08G0880	GaUSP20	Chr08	17409828	17411312	162	3	0.0555556	0.106173	22.6722	6.82064	17245.6
Ga08G1011	GaUSP21	Chr08	38122975	38125372	561	8	0.0730838	-0.306952	42.3544	9.11952	62686.7
Ga08G1416	GaUSP22	Chr08	95280596	95281387	165	3	0.0666667	0.204242	23.0879	8.18054	17920.7
Ga08G2971	GaUSP23	Chr08	129338094	129343366	796	9	0.0741206	-0.40201	49.2758	7.02049	89404.1
Ga09G1501	GaUSP24	Chr09	71869243	71870120	169	3	0.0532544	-0.047929	35.526	6.89539	18330.9
Ga09G2635	GaUSP25	Chr09	83446703	83448037	198	1	0.0555556	-0.183838	37.8369	9.14776	21465.5
Ga09G2710	GaUSP26	Chr09	84023912	84025702	159	3	0.0503145	0.0955975	25.2157	7.08432	17473.4
Ga10G3081	GaUSP27	Chr10	129284793	129288562	722	8	0.0692521	-0.318837	51.4226	6.70498	80295.9
Ga11G0651	GaUSP28	Chr11	10410834	10413439	228	1	0.0438596	-0.524123	47.7592	7.11672	24724.6
Ga11G0795	GaUSP29	Chr11	13462905	13464613	171	3	0.0584795	-0.0263158	27.0421	5.92134	18697.3
Ga11G0811	GaUSP30	Chr11	13573656	13574631	167	3	0.0419162	-0.149102	28.297	8.23804	18116.7
Ga11G0812	GaUSP31	Chr11	13578926	13579944	173	3	0.0462428	-0.127746	20.4659	5.926	18796.4
Ga11G3731	GaUSP32	Chr11	121185923	121187019	230	2	0.0478261	-0.488261	54.2413	10.1938	25671.4
Ga12G0132	GaUSP33	Chr12	1093216	1095714	212	3	0.0566038	-0.183962	49.7146	9.85349	23758.5
Ga12G1526	GaUSP34	Chr12	23485639	23486449	234	1	0.0512821	-0.30812	44.0359	5.21682	25739.9
Ga12G1644	GaUSP35	Chr12	25447402	25448181	165	3	0.0606061	0.029697	30.1703	8.6948	18201.1
Ga13G0730	GaUSP36	Chr13	11486196	11487466	231	2	0.0692641	-0.201299	45.7684	5.51301	25796
Ga13G0746	GaUSP37	Chr13	11925408	11927125	249	1	0.0562249	-0.510442	48.3141	4.96036	27802.8
Ga13G1017	GaUSP38	Chr13	33691924	33692811	231	2	0.047619	-0.462338	39.5307	9.79367	25986.1
Ga13G1120	GaUSP39	Chr13	48689635	48690394	165	3	0.0666667	-0.0818182	50.0631	5.6368	18151.6
Ga13G1786	GaUSP40	Chr13	107013844	107016296	223	1	0.0493274	-0.409417	36.2574	5.85097	24121.9
Ga13G2552	GaUSP41	Chr13	121217213	121222626	425	6	0.08	-0.400471	57.5372	7.05954	48156.2
Ga14G0340	GaUSP42	tig00003559	88378	109053	217	5	0.0414747	-0.140092	25.9793	7.00298	23351.6
Ga14G0406	GaUSP43	tig00004569	219985	221891	175	3	0.0457143	0.0571429	42.1171	7.68482	18592.4
Ga14G0535	GaUSP44	tig00006323	30194	33094	605	9	0.0793388	-0.377025	45.8707	8.68758	67876.8
Ga14G0577	GaUSP45	tig00006685	554680	555864	164	3	0.0609756	-0.153049	34.1049	6.41845	17884.5
Ga14G0578	GaUSP46	tig00006685	559678	560552	162	3	0.0555556	-0.0240741	29.5821	6.41055	17835.5
Ga14G1906	GaUSP47	tig00016096	1283208	1284880	177	4	0.0564972	-0.0468927	38.1661	5.71354	19738.6
Ga14G2070	GaUSP48	tig00017613	45091	50597	760	10	0.0723684	-0.470658	51.258	8.34712	85284.2
Ga14G2817	GaUSP49	tig00025380	302191	306351	772	9	0.0595855	-0.262694	40.547	6.64956	84432.1
Gorai.001G050300	GrUSP1	Chr01	4782750	4786815	821	8	0.0560292	-0.500974	48.9004	6.87169	92145.8
Gorai.001G075600	GrUSP2	Chr01	7765892	7767423	239	2	0.041841	-0.35523	41.8172	10.213	26195.1
Gorai.001G169200	GrUSP3	Chr01	24086147	24089980	798	8	0.0614035	-0.485965	58.9673	4.92711	90362.5
Gorai.001G247900	GrUSP4	Chr01	49751344	49752409	165	3	0.0606061	-0.123636	51.5243	6.71998	18074.5
Gorai.001G263000	GrUSP5	Chr01	53860855	53863620	180	3	0.0777778	-0.383889	37.4172	6.1712	20315
Gorai.002G077600	GrUSP6	Chr02	9195377	9198371	223	1	0.0538117	-0.319731	31.7776	5.91628	24084.9
Gorai.002G119800	GrUSP7	Chr02	17105860	17106363	70	0	0.114286	0.135714	21.6986	6.25032	8054.31
Gorai.003G127300	GrUSP8	Chr03	37851630	37853188	164	3	0.0609756	-0.218902	26.0896	6.07594	18215.7
Gorai.003G127400	GrUSP9	Chr03	37858258	37859913	159	2	0.0503145	-0.240252	21.9289	5.91833	17620
Gorai.004G089400	GrUSP10	Chr04	12070970	12073150	162	3	0.0555556	0.139506	16.4407	7.17316	17249.7
Gorai.004G102100	GrUSP11	Chr04	19001224	19003595	551	8	0.0707804	-0.271869	38.8597	9.168	61499.6
Gorai.004G144200	GrUSP12	Chr04	40681609	40683051	165	3	0.0666667	0.206061	20.4248	8.18054	17934.8
Gorai.004G293500	GrUSP13	Chr04	62126270	62131559	783	8	0.0753512	-0.377011	47.0756	6.65945	87911.4
Gorai.005G054300	GrUSP14	Chr05	5421608	5422837	185	1	0.0594595	-0.224324	50.7541	9.31886	20142.9
Gorai.005G066600	GrUSP15	Chr05	7087219	7088728	164	4	0.054878	-0.282927	22.7823	6.1122	18109.6
Gorai.005G090000	GrUSP16	Chr05	12081328	12082820	252	1	0.0873016	-0.0742063	45.3429	9.52632	28046.3
Gorai.005G207200	GrUSP17	Chr05	58710139	58712359	255	1	0.054902	-0.477255	52.4388	5.11121	28117.1
Gorai.006G079900	GrUSP18	Chr06	30666522	30667758	162	3	0.0555556	-0.0104938	30.5099	6.41055	17849.5
Gorai.006G080000	GrUSP19	Chr06	30671050	30672649	164	3	0.0609756	-0.136585	32.6	6.41845	17857.4
Gorai.006G146300	GrUSP20	Chr06	40475086	40476830	169	3	0.0532544	-0.110651	39.2124	6.89539	18332.9
Gorai.006G254900	GrUSP21	Chr06	49759466	49761182	198	1	0.0555556	-0.224242	35.6177	9.14776	21466.5
Gorai.006G262000	GrUSP22	Chr06	50229956	50231926	159	3	0.0503145	0.0955975	26.961	7.085	17487.4
Gorai.007G039900	GrUSP23	Chr07	2782584	2783827	229	2	0.0567686	-0.517467	54.3061	10.1753	25754.5
Gorai.007G304400	GrUSP24	Chr07	51823415	51824924	173	3	0.0462428	-0.0774566	20.9017	5.62441	18693.2
Gorai.007G304500	GrUSP25	Chr07	51828335	51829861	167	3	0.0479042	-0.14491	30.9042	7.62691	18225.8
Gorai.007G305600	GrUSP26	Chr07	51904378	51906221	171	3	0.0584795	-0.0128655	30.0404	6.29352	18683.3
Gorai.007G318200	GrUSP27	Chr07	53292106	53295299	230	0	0.0434783	-0.525652	47.8009	8.50004	24881.9
Gorai.008G029500	GrUSP28	Chr08	3503904	3506392	177	4	0.0564972	-0.10339	34.7927	5.54876	19711.4
Gorai.008G094600	GrUSP29	Chr08	25258612	25262393	711	9	0.0731364	-0.2827	47.5774	6.38571	79183.5
Gorai.008G140200	GrUSP30	Chr08	39105287	39106490	165	3	0.0606061	0.0490909	30.1703	8.48921	18174
Gorai.008G150800	GrUSP31	Chr08	40663199	40664670	234	1	0.0470085	-0.306838	46.9765	5.21671	25881.1
Gorai.008G285000	GrUSP32	Chr08	56071639	56074382	245	2	0.0653061	-0.12449	48.8237	9.8248	27472.8
Gorai.009G001200	GrUSP33	Chr09	157800	161007	782	8	0.0639386	-0.443862	57.3827	6.06975	86574.2
Gorai.009G327000	GrUSP34	Chr09	32763434	32765138	233	2	0.0429185	-0.44206	39.0322	9.87786	25927
Gorai.009G396200	GrUSP35	Chr09	54820706	54825615	194	3	0.056701	-0.223196	47.2908	6.07856	21227.1
Gorai.009G430200	GrUSP36	Chr09	67543430	67546938	225	1	0.0533333	-0.409333	42.0564	5.85927	24298
Gorai.010G035500	GrUSP37	Chr10	3259418	3261155	175	3	0.0457143	0.0554286	39.9269	7.68482	18578.3
Gorai.010G049900	GrUSP38	Chr10	5621094	5622959	225	2	0.0755556	-0.154667	47.4831	9.28398	24422.8
Gorai.011G001800	GrUSP39	Chr11	169167	172939	721	8	0.0707351	-0.313731	51.0326	6.37787	80094.5
Gorai.012G010600	GrUSP40	Chr12	1172873	1177608	737	7	0.0515604	-0.503935	45.5026	7.27519	82254.6
Gorai.012G062300	GrUSP41	Chr12	8820777	8822795	178	3	0.0786517	-0.182022	40.5118	5.97221	19942.7
Gorai.012G095300	GrUSP42	Chr12	17303278	17306531	764	8	0.0641361	-0.459293	51.769	7.87322	85057.9
Gorai.012G095500	GrUSP43	Chr12	17455219	17458257	611	9	0.0769231	-0.356301	48.198	8.68391	68226.2
Gorai.012G108900	GrUSP44	Chr12	24469758	24471000	166	3	0.0542169	-0.156627	48.4217	5.91889	18277.7
Gorai.012G122100	GrUSP45	Chr12	27882711	27884436	190	4	0.0631579	-0.00842105	24.3242	6.23373	20880.8
Gorai.012G155300	GrUSP46	Chr12	32922825	32928433	179	4	0.0670391	0.0435754	29.3492	6.51906	19797.7
Gorai.013G071500	GrUSP47	Chr13	8397276	8398145	178	2	0.0505618	-0.357865	47.9287	5.11872	19936.5
Gorai.013G072800	GrUSP48	Chr13	8702687	8703420	212	2	0.0518868	-0.38066	53.141	6.14057	23693.8
Gorai.013G096300	GrUSP49	Chr13	16224572	16226123	231	2	0.047619	-0.429004	39.4688	9.85517	25755.8
Gorai.013G108200	GrUSP50	Chr13	23632967	23637738	805	8	0.063354	-0.228199	41.7271	7.23818	88100.4
Gorai.013G165600	GrUSP51	Chr13	44786307	44789519	223	1	0.0493274	-0.373094	33.1372	5.97318	24122.9
Gorai.013G241800	GrUSP52	Chr13	56094305	56099709	426	6	0.07277	-0.402113	56.0231	5.99989	48103.1
GH_A01G0676	GhUSP1	A01	8485619	8487942	221	1	0.0497738	-0.326244	35.0312	5.86706	23855.6
GH_A02G0456	GhUSP2	A02	5365907	5367944	196	1	0.0561224	-0.242347	59.1327	9.44309	21376.3
GH_A02G0568	GhUSP3	A02	7537394	7538880	126	3	0.0634921	-0.18254	27.1024	6.0831	14164.3
GH_A02G0797	GhUSP4	A02	14024820	14026182	226	2	0.0619469	-0.163717	48.9571	9.72172	24862.6
GH_A02G1223	GhUSP5	A02	65413019	65417191	776	9	0.0592784	-0.268428	41.2472	6.96325	84625.3
GH_A03G0586	GhUSP6	A03	9185299	9191159	222	2	0.0855856	-0.289189	36.1081	4.8597	25269.5
GH_A03G0587	GhUSP7	A03	9193793	9194753	164	3	0.0609756	-0.171341	24.5122	6.41436	18199.8
GH_A03G1850	GhUSP8	A03	105119771	105121056	255	1	0.054902	-0.466275	50.309	5.02919	28101.1
GH_A04G0240	GhUSP9	A04	4483241	4486219	223	1	0.0493274	-0.396861	40.5283	5.51511	24060.7
GH_A04G0601	GhUSP10	A04	19063586	19068346	197	3	0.0507614	-0.201015	43.2477	6.21571	21460.4
GH_A04G1053	GhUSP11	A04	74180342	74181058	144	3	0.0625	-0.229167	51.2396	6.29227	16099.3
GH_A04G1177	GhUSP12	A04	78576510	78577361	161	3	0.0559006	-0.152174	27.8267	6.51616	17738.3
GH_A04G1495	GhUSP13	A04	85105051	85113887	177	4	0.0621469	0.141243	31.4271	6.96411	19606.6
GH_A05G0009	GhUSP14	A05	232232	235248	778	8	0.066838	-0.497044	57.7281	5.84438	86343.5
GH_A05G1159	GhUSP15	A05	10432485	10436763	735	7	0.0666667	-0.386259	49.8007	8.61931	81608.3
GH_A05G2060	GhUSP16	A05	19798045	19798706	107	3	0.0373832	0.185981	33.3523	5.46998	11546.3
GH_A05G3152	GhUSP17	A05	43759260	43760291	232	2	0.0387931	-0.501293	38.0772	9.90861	25823.9
GH_A05G3620	GhUSP18	A05	88565947	88568843	605	9	0.0793388	-0.378017	46.1891	8.69113	67904.8
GH_A05G3634	GhUSP19	A05	91668546	91671897	759	8	0.0658762	-0.432938	51.5833	6.99128	84364
GH_A05G3773	GhUSP20	A05	99172611	99174014	178	3	0.0786517	-0.203933	43.4466	5.87388	19925.6
GH_A05G4272	GhUSP21	A05	109618577	109631783	814	8	0.0540541	-0.530098	48.0829	8.93617	90559.7
GH_A06G0333	GhUSP22	A06	3892241	3894148	175	3	0.0457143	0.0571429	42.1171	7.68482	18592.4
GH_A06G0477	GhUSP23	A06	6978957	6980159	223	2	0.0672646	-0.16009	48.4175	9.13306	24156.5
GH_A07G0492	GhUSP24	A07	5224055	5227884	825	8	0.0581818	-0.471394	48.4316	7.04738	92583.4
GH_A07G0748	GhUSP25	A07	8877681	8878960	239	2	0.041841	-0.395816	45.195	10.0125	26403.2
GH_A07G1540	GhUSP26	A07	31542554	31546020	799	8	0.0613267	-0.478849	60.1427	4.85583	90352.3
GH_A07G2503	GhUSP27	A07	95002593	95004726	180	3	0.0777778	-0.376667	39.9778	5.81749	20315.9
GH_A08G0962	GhUSP28	A08	35400645	35403041	583	7	0.0754717	-0.274614	42.0346	9.07517	65208.7
GH_A08G1428	GhUSP29	A08	93869174	93869965	165	3	0.0666667	0.204242	23.0879	8.18054	17920.7
GH_A08G2870	GhUSP30	A08	125016108	125021377	794	9	0.0730479	-0.407179	48.8479	6.83309	89195.8
GH_A09G0841	GhUSP31	A09	56724426	56725299	162	3	0.0555556	-0.0240741	29.5821	6.41055	17835.5
GH_A09G0842	GhUSP32	A09	56728912	56730098	164	3	0.0609756	-0.187805	36.0201	6.41845	17942.6
GH_A09G1473	GhUSP33	A09	70760835	70761712	169	3	0.0591716	-0.0455621	35.6414	6.89539	18379
GH_A09G2519	GhUSP34	A09	81667887	81669222	198	1	0.0555556	-0.183838	37.8369	9.14776	21465.5
GH_A09G2589	GhUSP35	A09	82268781	82270561	159	3	0.0503145	0.0955975	26.961	7.085	17487.4
GH_A10G0012	GhUSP36	A10	150764	154522	745	9	0.0684564	-0.346846	52.9768	7.52113	82758.6
GH_A11G0361	GhUSP37	A11	3165717	3166813	230	2	0.0478261	-0.488261	53.5878	10.1938	25657.4
GH_A11G3039	GhUSP38	A11	110901804	110902821	174	3	0.045977	-0.135057	20.9483	6.81019	18894.5
GH_A11G3040	GhUSP39	A11	110906324	110907299	167	3	0.0479042	-0.134132	29.597	8.23102	18179.8
GH_A11G3054	GhUSP40	A11	111024479	111026359	171	3	0.0584795	-0.071345	30.0749	5.63413	18727.3
GH_A11G3169	GhUSP41	A11	112596304	112596969	221	0	0.0452489	-0.429864	46.967	7.11007	23897.8
GH_A12G0273	GhUSP42	A12	4074668	4076340	177	4	0.0564972	-0.0468927	38.1661	5.71354	19738.6
GH_A12G1424	GhUSP43	A12	84554410	84555189	165	3	0.0606061	0.029697	30.1703	8.6948	18201.1
GH_A12G1538	GhUSP44	A12	86354018	86354870	247	1	0.048583	-0.293117	46.9421	5.22381	27064.5
GH_A12G2850	GhUSP45	A12	106435347	106437847	212	3	0.0566038	-0.173585	49.7146	9.85349	23772.5
GH_A13G0599	GhUSP46	A13	11874577	11875314	245	0	0.0530612	-0.466122	48.0596	5.11775	27212.2
GH_A13G0610	GhUSP47	A13	12354427	12354777	116	0	0.0603448	-0.314655	49.6233	5.1934	12865.5
GH_A13G0848	GhUSP48	A13	26661287	26662174	231	2	0.047619	-0.474892	37.6922	9.84434	25925.9
GH_A13G0963	GhUSP49	A13	40913880	40914644	165	3	0.0666667	-0.0818182	50.0631	5.6368	18151.6
GH_A13G1681	GhUSP50	A13	95492109	95494573	223	1	0.0493274	-0.413004	37.1211	5.85097	24131.9
GH_A13G2352	GhUSP51	A13	107826565	107831971	426	6	0.0751174	-0.395775	55.2635	6.13795	48072
GH_D01G0675	GhUSP52	D01	7965117	7967455	221	1	0.0497738	-0.342081	33.2131	5.91406	23845.6
GH_D02G0468	GhUSP53	D02	5862438	5863693	196	1	0.0561224	-0.260714	53.0863	9.51568	21385.3
GH_D02G0584	GhUSP54	D02	7492204	7493722	147	3	0.0680272	-0.0503401	31.3619	5.83261	16391.8
GH_D02G0814	GhUSP55	D02	12573483	12574850	226	2	0.0619469	-0.157965	50.1681	9.63772	24779.4
GH_D02G2015	GhUSP56	D02	64217109	64218398	255	1	0.054902	-0.480392	52.1431	5.11121	28127.1
GH_D03G0710	GhUSP57	D03	19211347	19215568	776	9	0.0592784	-0.261211	41.3508	6.79797	84627.3
GH_D03G1376	GhUSP58	D03	45389288	45390191	173	2	0.0867052	0.147399	34.8318	6.58044	19756
GH_D03G1377	GhUSP59	D03	45392370	45393282	159	2	0.0566038	-0.215723	21.9289	6.07605	17703.2
GH_D04G0104	GhUSP60	D04	1312800	1317820	813	8	0.0541205	-0.529889	47.3028	8.77384	90718
GH_D04G0574	GhUSP61	D04	9359131	9360548	178	3	0.0786517	-0.137079	40.9888	5.97221	19941.7
GH_D04G0881	GhUSP62	D04	18333529	18336444	608	9	0.0756579	-0.376316	48.1444	8.88202	67897.9
GH_D04G1028	GhUSP63	D04	32231148	32235887	197	3	0.0558376	-0.180711	48.0158	6.08145	21556.5
GH_D04G1391	GhUSP64	D04	45673087	45673860	166	3	0.0542169	-0.141566	49.3271	5.91889	18247.7
GH_D04G1517	GhUSP65	D04	49132920	49134392	190	4	0.0631579	0.00684211	25.7347	5.89121	20851.8
GH_D04G1834	GhUSP66	D04	54214023	54220825	191	4	0.078534	0.065445	30.6304	6.96632	21122.2
GH_D05G0012	GhUSP67	D05	162053	165047	780	8	0.0666667	-0.490897	57.2612	6.29409	86629.1
GH_D05G1159	GhUSP68	D05	9538235	9542185	741	8	0.0620783	-0.397301	50.3282	8.69448	81969.7
GH_D05G3157	GhUSP69	D05	34624866	34625903	233	2	0.0429185	-0.453648	38.2056	9.87786	25954
GH_D05G3828	GhUSP70	D05	59421698	59424567	223	1	0.0493274	-0.415695	42.4731	5.62953	24087.7
GH_D06G0319	GhUSP71	D06	3692275	3694014	175	3	0.0457143	0.0571429	42.1171	7.68482	18592.4
GH_D06G0455	GhUSP72	D06	6202388	6203591	224	2	0.0758929	-0.151786	46.7906	9.28398	24335.7
GH_D07G0496	GhUSP73	D07	4956104	4959917	821	8	0.0572473	-0.502436	48.58	6.88862	92092.7
GH_D07G0743	GhUSP74	D07	7877953	7878969	166	2	0.0301205	-0.234337	27.7548	10.6706	18360.6
GH_D07G1550	GhUSP75	D07	23753051	23756521	798	8	0.0614035	-0.486216	58.7861	4.92711	90360.4
GH_D07G2447	GhUSP76	D07	56780043	56782197	180	3	0.0777778	-0.401111	37.4172	5.98818	20387
GH_D08G0814	GhUSP77	D08	12115785	12117266	162	3	0.0555556	0.134568	19.542	7.17367	17273.7
GH_D08G0949	GhUSP78	D08	19506592	19519689	494	8	0.0748988	-0.220445	37.5832	9.45895	54939.3
GH_D08G1450	GhUSP79	D08	47365056	47365692	140	3	0.0857143	0.17	17.795	5.75827	15289.5
GH_D08G2862	GhUSP80	D08	69013000	69018356	781	8	0.0755442	-0.37388	46.9389	6.65945	87717.1
GH_D09G0795	GhUSP81	D09	31230644	31231545	162	3	0.0555556	-0.0104938	30.5099	6.41055	17849.5
GH_D09G0796	GhUSP82	D09	31235183	31236353	164	3	0.0609756	-0.136585	32.6	6.41845	17857.4
GH_D09G1420	GhUSP83	D09	40974021	40974921	120	2	0.05	0.0183333	48.1725	6.3569	13259.1
GH_D09G2455	GhUSP84	D09	50672471	50673791	198	1	0.0555556	-0.224242	35.6177	9.14776	21466.5
GH_D09G2518	GhUSP85	D09	51169938	51171783	159	3	0.0503145	0.0955975	26.961	7.085	17487.4
GH_D10G0016	GhUSP86	D10	191555	195337	745	9	0.0697987	-0.340268	53.2505	7.15673	82705.5
GH_D11G0378	GhUSP87	D11	2988716	2989793	229	2	0.0567686	-0.523144	54.6769	10.2408	25773.5
GH_D11G3071	GhUSP88	D11	61630558	61631610	173	3	0.0462428	-0.0774566	20.9017	5.62441	18693.2
GH_D11G3072	GhUSP89	D11	61635571	61636550	192	2	0.0625	0.15	28.7021	8.22418	21038.4
GH_D11G3083	GhUSP90	D11	61712043	61713779	171	3	0.0584795	-0.0105263	30.0404	6.29352	18669.3
GH_D11G3195	GhUSP91	D11	63221780	63224334	228	1	0.0438596	-0.52807	48.336	7.70779	24722.6
GH_D12G0279	GhUSP92	D12	3646537	3648247	177	4	0.0564972	-0.133333	35.8808	5.54876	19685.3
GH_D12G0774	GhUSP93	D12	16849409	16852506	711	9	0.0731364	-0.264557	47.6471	6.38543	79127.4
GH_D12G1438	GhUSP94	D12	42992963	42993740	165	3	0.0606061	0.0309091	32.3667	8.48921	18220.1
GH_D12G1540	GhUSP95	D12	44552758	44553456	232	0	0.0517241	-0.310776	48.1685	5.41274	25680.9
GH_D12G2876	GhUSP96	D12	60660531	60663003	212	3	0.0613208	-0.185849	47.0217	9.92093	23829.5
GH_D13G0660	GhUSP97	D13	8873835	8875165	121	1	0.0578512	-0.466116	41.4223	5.36682	13755.5
GH_D13G0661	GhUSP98	D13	8875250	8875549	99	0	0.0808081	0.0939394	66.3354	6.81525	10850.4
GH_D13G0877	GhUSP99	D13	16527354	16528241	231	2	0.047619	-0.429004	39.4688	9.85517	25755.8
GH_D13G1018	GhUSP100	D13	25019470	25020234	165	3	0.0606061	-0.123636	52.6916	6.09072	18075.5
GH_D13G1636	GhUSP101	D13	51279731	51282186	223	1	0.0493274	-0.433632	36.0664	5.85097	24150.9
GH_D13G2346	GhUSP102	D13	61770165	61775230	426	6	0.07277	-0.405164	54.9005	5.99989	48073
GB_A01G0665	GbUSP1	A01	8532780	8535103	221	1	0.0497738	-0.350679	33.4258	5.86706	23839.6
GB_A02G0450	GbUSP2	A02	5461773	5463810	196	1	0.0561224	-0.242347	59.1327	9.44309	21376.3
GB_A02G0562	GbUSP3	A02	7714562	7716046	126	3	0.0634921	-0.18254	27.1024	6.0831	14164.3
GB_A02G0791	GbUSP4	A02	14380293	14381656	226	2	0.0619469	-0.165487	49.2465	9.77368	24876.7
GB_A02G1246	GbUSP5	A02	63519857	63524024	775	9	0.0619355	-0.271097	40.8395	6.94433	84610.2
GB_A03G0577	GbUSP6	A03	8860077	8860991	159	2	0.0503145	-0.206918	20.5094	5.92486	17660.1
GB_A03G0578	GbUSP7	A03	8863471	8864431	164	3	0.0609756	-0.17378	23.3378	6.41436	18213.8
GB_A03G1927	GbUSP8	A03	101028076	101029331	255	1	0.054902	-0.454902	52.0322	5.02919	28115.1
GB_A04G0268	GbUSP9	A04	4706620	4709639	224	1	0.0491071	-0.387054	40.0129	5.51511	24131.8
GB_A04G0616	GbUSP10	A04	17682240	17686999	194	3	0.056701	-0.237629	45.4423	6.21611	21233.1
GB_A04G1094	GbUSP11	A04	68494488	68495201	144	3	0.0625	-0.229167	48.8549	6.83002	16098.3
GB_A04G1227	GbUSP12	A04	73011157	73012010	161	3	0.0559006	-0.167702	26.8311	6.51616	17768.3
GB_A04G1545	GbUSP13	A04	79257088	79265738	177	4	0.0621469	0.141243	31.4271	6.96411	19606.6
GB_A05G0013	GbUSP14	A05	201549	204565	778	8	0.066838	-0.493059	57.5647	5.89826	86285.5
GB_A05G1172	GbUSP15	A05	10860545	10864823	735	7	0.0666667	-0.386259	50.1397	8.61931	81622.3
GB_A05G2090	GbUSP16	A05	20255489	20256390	120	2	0.05	0.0391667	48.8008	6.3569	13229.1
GB_A05G3181	GbUSP17	A05	43996948	43997982	233	2	0.0386266	-0.495279	38.767	9.95974	25906.9
GB_A05G3702	GbUSP18	A05	84140713	84143610	605	9	0.0793388	-0.360661	47.0805	8.51526	67780.7
GB_A05G3716	GbUSP19	A05	87906222	87909573	791	8	0.0670038	-0.441972	52.9129	7.0106	87947.1
GB_A05G3870	GbUSP20	A05	96609794	96611197	178	3	0.0786517	-0.203933	43.4466	5.87388	19925.6
GB_A05G4366	GbUSP21	A05	106398504	106401898	467	6	0.0471092	-0.698073	44.2897	9.12352	51673.5
GB_A06G0341	GbUSP22	A06	3939325	3941228	175	3	0.0457143	0.0571429	42.1171	7.68482	18592.4
GB_A06G0488	GbUSP23	A06	7161672	7162874	223	2	0.0672646	-0.16009	48.4175	9.13306	24156.5
GB_A07G0421	GbUSP24	A07	4611011	4611903	120	2	0.05	0.0191667	48.8008	6.3569	13201.1
GB_A07G0486	GbUSP25	A07	5340167	5343997	826	8	0.0581114	-0.476392	48.1519	7.04766	92795.7
GB_A07G0730	GbUSP26	A07	9004090	9005368	239	2	0.0460251	-0.391632	45.4548	9.90874	26512.3
GB_A07G1551	GbUSP27	A07	31990871	31994337	799	8	0.0613267	-0.48398	60.4781	4.87431	90451.4
GB_A07G2584	GbUSP28	A07	93396280	93398413	180	3	0.0777778	-0.376667	39.9778	5.81749	20315.9
GB_A08G0840	GbUSP29	A08	15562753	15564235	162	3	0.0555556	0.103704	24.5969	7.17435	17259.7
GB_A08G1010	GbUSP30	A08	33774846	33777243	583	7	0.077187	-0.27753	41.8923	9.07517	65229.7
GB_A08G1504	GbUSP31	A08	88880181	88880974	165	3	0.0666667	0.204242	23.0879	8.18054	17920.7
GB_A08G2982	GbUSP32	A08	120737404	120742673	796	9	0.0728643	-0.409925	48.7503	6.83309	89372
GB_A09G0947	GbUSP33	A09	52662082	52662955	162	3	0.0555556	-0.0240741	29.5821	6.41055	17835.5
GB_A09G0948	GbUSP34	A09	52667030	52668215	164	3	0.0609756	-0.134146	33.5872	6.89903	17826.4
GB_A09G1596	GbUSP35	A09	66654514	66655391	169	3	0.0532544	-0.035503	35.1391	6.89539	18345
GB_A09G2629	GbUSP36	A09	77691972	77693308	198	1	0.0555556	-0.183838	37.8369	9.14776	21465.5
GB_A09G2694	GbUSP37	A09	78292344	78294128	159	3	0.0503145	0.0955975	26.961	7.085	17487.4
GB_A10G0015	GbUSP38	A10	207907	211660	745	9	0.0684564	-0.346846	52.9768	7.52113	82758.6
GB_A11G0370	GbUSP39	A11	3285277	3286373	230	2	0.0434783	-0.514348	54.8948	10.2643	25599.3
GB_A11G3113	GbUSP40	A11	104910472	104911489	174	3	0.045977	-0.152874	20.4603	6.29909	18952.6
GB_A11G3114	GbUSP41	A11	104915898	104916874	167	3	0.0479042	-0.134132	29.597	8.23102	18179.8
GB_A11G3125	GbUSP42	A11	105034389	105036123	171	3	0.0584795	-0.0736842	28	6.29585	18726.3
GB_A11G3241	GbUSP43	A11	106654039	106654704	221	0	0.0452489	-0.429864	46.967	7.11007	23897.8
GB_A12G0272	GbUSP44	A12	4047732	4049405	177	4	0.0621469	-0.0564972	37.4689	5.71354	19772.6
GB_A12G1497	GbUSP45	A12	77814625	77815404	165	3	0.0606061	0.030303	29.003	8.6948	18215.1
GB_A12G1606	GbUSP46	A12	79599263	79600115	247	1	0.048583	-0.293117	46.9421	5.22381	27064.5
GB_A12G2951	GbUSP47	A12	100509542	100512042	212	3	0.0566038	-0.173585	49.7146	9.85349	23772.5
GB_A13G0616	GbUSP48	A13	11669044	11669781	245	0	0.0530612	-0.47102	48.9086	5.28406	27221.3
GB_A13G0630	GbUSP49	A13	12131629	12131979	116	0	0.0603448	-0.314655	49.6233	5.1934	12865.5
GB_A13G0905	GbUSP50	A13	27719292	27720179	231	2	0.047619	-0.423377	37.5935	9.80862	25940
GB_A13G1041	GbUSP51	A13	41446492	41447256	165	3	0.0666667	-0.0630303	50.4595	6.08668	18093.6
GB_A13G1794	GbUSP52	A13	97434824	97437288	223	1	0.0493274	-0.413004	37.1211	5.85097	24131.9
GB_A13G2497	GbUSP53	A13	110374417	110379781	426	6	0.0751174	-0.395775	55.2635	6.13795	48072
GB_D01G0700	GbUSP54	D01	8083620	8085958	221	1	0.0497738	-0.371946	33.5113	5.91412	23915.6
GB_D02G0477	GbUSP55	D02	5869319	5870578	196	1	0.0561224	-0.246939	56.0949	9.51568	21358.3
GB_D02G0599	GbUSP56	D02	7463771	7465280	150	3	0.06	-0.152	22.606	6.43255	16720.2
GB_D02G0853	GbUSP57	D02	12416900	12418270	226	2	0.0619469	-0.144248	50.1681	9.72217	24721.4
GB_D02G2076	GbUSP58	D02	63270841	63272130	255	1	0.054902	-0.480392	52.1431	5.11121	28127.1
GB_D03G0730	GbUSP59	D03	19203868	19208089	776	9	0.0592784	-0.257088	41.1918	6.52565	84628.2
GB_D03G1397	GbUSP60	D03	45294499	45295468	164	3	0.0609756	-0.196341	25.375	6.41686	18274.8
GB_D03G1398	GbUSP61	D03	45298064	45298972	159	2	0.0566038	-0.215723	21.9289	6.07605	17703.2
GB_D04G0101	GbUSP62	D04	1149068	1154088	813	8	0.0541205	-0.529889	47.3028	8.77384	90718
GB_D04G0592	GbUSP63	D04	9022320	9023737	178	3	0.0786517	-0.179775	39.4298	5.97221	19928.6
GB_D04G0916	GbUSP64	D04	17923478	17926392	608	9	0.0756579	-0.371217	48.214	8.82445	67856.8
GB_D04G1063	GbUSP65	D04	32828713	32839580	194	3	0.056701	-0.216495	48.3939	6.30932	21310.2
GB_D04G1475	GbUSP66	D04	46164413	46165186	166	3	0.0542169	-0.156627	48.4217	5.91889	18277.7
GB_D04G1604	GbUSP67	D04	49553837	49555312	190	4	0.0631579	0.0194737	26.1816	5.89121	20879.8
GB_D04G1926	GbUSP68	D04	54701245	54708118	191	4	0.078534	0.0816754	30.6304	7.75951	21064.1
GB_D05G0011	GbUSP69	D05	165717	167422	404	6	0.0594059	-0.714604	61.3431	8.63633	44802.9
GB_D05G1155	GbUSP70	D05	9761711	9765661	741	8	0.0620783	-0.396896	50.43	8.69448	81983.7
GB_D05G3840	GbUSP71	D05	61543847	61546717	223	1	0.0493274	-0.415695	42.4731	5.62953	24087.7
GB_D06G0335	GbUSP72	D06	3588062	3589801	175	3	0.0457143	0.0571429	42.1171	7.68482	18592.4
GB_D06G0482	GbUSP73	D06	5832122	5833326	224	2	0.0758929	-0.151786	46.7906	9.28398	24335.7
GB_D06G1680	GbUSP74	D06	48992225	48993123	120	2	0.05	0.0591667	48.1725	6.3569	13257.2
GB_D07G0493	GbUSP75	D07	5070958	5074770	821	8	0.0560292	-0.510597	49.148	6.88851	92036.6
GB_D07G0735	GbUSP76	D07	8048134	8049375	241	2	0.0414938	-0.356017	44.8407	10.404	26477.5
GB_D07G1572	GbUSP77	D07	24098447	24101917	798	8	0.0614035	-0.484586	59.4431	4.9075	90346.4
GB_D07G2566	GbUSP78	D07	55371244	55373399	180	3	0.0777778	-0.383889	37.4172	6.1712	20315
GB_D08G0840	GbUSP79	D08	12770298	12771779	162	3	0.0555556	0.134568	19.542	7.17367	17273.7
GB_D08G1506	GbUSP80	D08	45873225	45874021	165	3	0.0666667	0.207879	19.7145	8.18054	17948.8
GB_D08G2972	GbUSP81	D08	67647986	67653237	781	8	0.0755442	-0.379513	47.719	7.00054	87753.2
GB_D09G0800	GbUSP82	D09	32579979	32580874	162	3	0.0555556	-0.0104938	30.5099	6.41055	17849.5
GB_D09G0801	GbUSP83	D09	32586629	32587806	164	3	0.0609756	-0.139024	33.5165	6.41845	17871.5
GB_D09G1432	GbUSP84	D09	42441771	42444311	193	5	0.0932642	-0.0632124	37.1254	8.23314	22115.5
GB_D09G1439	GbUSP85	D09	42505165	42506047	169	3	0.0532544	-0.0715976	43.7414	7.64117	18279
GB_D09G2463	GbUSP86	D09	52435668	52436988	198	1	0.0555556	-0.224242	35.6177	9.14776	21466.5
GB_D09G2526	GbUSP87	D09	52939913	52941758	159	3	0.0503145	0.0955975	26.961	7.085	17487.4
GB_D10G0017	GbUSP88	D10	213857	217639	745	9	0.0697987	-0.339732	53.3644	6.88357	82691.4
GB_D11G0379	GbUSP89	D11	3003691	3004768	229	2	0.0567686	-0.523144	54.6769	10.2408	25773.5
GB_D11G3110	GbUSP90	D11	62195239	62196296	173	3	0.0462428	-0.0774566	20.9017	5.62441	18693.2
GB_D11G3111	GbUSP91	D11	62200427	62201409	167	3	0.0479042	-0.14491	30.9042	7.62691	18225.8
GB_D11G3122	GbUSP92	D11	62277401	62279140	171	3	0.0584795	-0.00818713	30.0404	5.91691	18655.2
GB_D11G3239	GbUSP93	D11	63769200	63771754	228	1	0.0438596	-0.52807	48.336	7.70779	24722.6
GB_D12G0283	GbUSP94	D12	3544880	3546590	177	4	0.0564972	-0.10339	34.7927	5.54876	19711.4
GB_D12G0998	GbUSP95	D12	16414879	16417975	711	9	0.0731364	-0.268495	47.7398	6.62216	79098.4
GB_D12G1485	GbUSP96	D12	41962618	41963395	165	3	0.0606061	0.0715152	28.1848	8.17461	18104.9
GB_D12G1598	GbUSP97	D12	43524111	43524921	234	1	0.0470085	-0.323932	47.7996	5.30083	25835
GB_D12G2959	GbUSP98	D12	59733098	59735570	212	3	0.0566038	-0.20283	47.0217	9.92093	23769.4
GB_D13G0671	GbUSP99	D13	8603698	8605027	121	1	0.0578512	-0.504132	38.6455	5.52966	13698.4
GB_D13G0672	GbUSP100	D13	8605112	8605411	99	0	0.0808081	0.0939394	66.3354	6.81525	10850.4
GB_D13G0916	GbUSP101	D13	16089522	16090409	231	2	0.047619	-0.442424	39.3022	9.79998	25813.8
GB_D13G1074	GbUSP102	D13	24366754	24367518	165	3	0.0606061	-0.12	52.3516	6.82076	18111.6
GB_D13G1731	GbUSP103	D13	48210483	48212936	223	1	0.0493274	-0.433632	36.0664	5.85097	24150.9
GB_D13G2433	GbUSP104	D13	58428681	58439240	409	7	0.0537897	-0.520293	54.778	5.5873	45805.2
