# Supplementary material for: Characterization and gene expression analysis reveal universal stress proteins respond to abiotic stress in Gossypium hirsutum
Source: BMC Genomics. 2024 Jan 23;25:98. doi: 10.1186/s12864-023-09955-5 (PMC10804864; doi:10.1186/s12864-023-09955-5)
Supplement: Supplementary file 2 — Supplementary Material 2: Table S2. Ka/Ks ratios for duplicated GhUSP gene pairs [file 12864_2023_9955_MOESM2_ESM.xlsx]

## Sheet: Sheet1
Table S2 Ka/Ks ratios for duplicated GhUSP gene pairs.
Gene pair	Ka	Ks	Ka/Ks	Duplication type
GaUSPA12-GaUSPA38	0.100719	0.690439	0.145877	WGD
GaUSPA17-GaUSPA32	0.179557	0.64808	0.27706	WGD
GaUSPA1-GaUSPA13	0.0699462	0.55478	0.126079	WGD
GaUSPA1-GaUSPA40	0.0623406	0.484099	0.128776	WGD
GaUSPA1-GaUSPA5	0.280723	1.86016	0.150913	WGD
GaUSPA20-GaUSPA26	0.29438	1.22735	0.239849	dispersed
GaUSPA22-GaUSPA35	0.133061	0.805389	0.165213	WGD
GaUSPA23-GaUSPA10	0.276728	2.7809	0.0995102	transposed
GaUSPA24-GaUSPA20	0.534226	3.56129	0.150009	dispersed
GaUSPA28-GaUSPA40	0.112167	0.633935	0.176937	transposed
GaUSPA29-GaUSPA35	0.35638	1.61275	0.220977	WGD
GaUSPA30-GaUSPA31	0.126549	0.22502	0.562389	tandem
GaUSPA34-GaUSPA37	0.183642	0.591123	0.310667	WGD
GaUSPA36-GaUSPA37	0.0780303	0.143553	0.543563	transposed
GaUSPA39-GaUSPA7	0.160567	0.476354	0.337074	transposed
GaUSPA3-GaUSPA25	0.179272	1.89977	0.0943649	WGD
GaUSPA41-GaUSPA10	0.638362	4.21569	0.151425	transposed
GaUSPA42-GaUSPA29	0.575551	1.65623	0.347506	transposed
GaUSPA43-GaUSPA24	0.649365	1.5406	0.421501	dispersed
GaUSPA44-GaUSPA21	0.118439	0.401923	0.29468	transposed
GaUSPA45-GaUSPA46	0.0891664	0.263475	0.338425	tandem
GaUSPA48-GaUSPA10	0.134053	0.612385	0.218903	transposed
GaUSPA4-GaUSPA14	0.141647	0.69587	0.203554	WGD
GaUSPA5-GaUSPA34	0.167028	0.599046	0.278822	WGD
GaUSPA5-GaUSPA37	0.0832226	0.588494	0.141416	WGD
GaUSPA6-GaUSPA47	0.10128	0.949726	0.106642	WGD
GaUSPA8-GaUSPA19	0.086776	0.539695	0.160787	WGD
GbUSPA100-GbUSPA58	0.131775	0.790664	0.166664	transposed
GbUSPA102-GbUSPA66	0.161779	0.444022	0.364348	transposed
GbUSPA104-GbUSPA88	0.606269	4.18187	0.144976	transposed
GbUSPA10-GbUSPA35	0.347306	0.949201	0.365892	WGD
GbUSPA12-GbUSPA42	0.671137	1.5479	0.433579	transposed
GbUSPA13-GbUSPA44	0.104898	1.07297	0.0977642	dispersed
GbUSPA16-GbUSPA22	0.243947	0.593407	0.411095	transposed
GbUSPA17-GbUSPA50	0.105532	0.647645	0.162948	transposed
GbUSPA19-GbUSPA14	0.138731	0.545213	0.254454	transposed
GbUSPA1-GbUSPA43	0.117327	0.489082	0.239893	WGD
GbUSPA1-GbUSPA52	0.0601234	0.485914	0.123733	WGD
GbUSPA1-GbUSPA8	0.279468	1.92958	0.144833	WGD
GbUSPA1-GbUSPA9	0.0726236	0.577135	0.125835	WGD
GbUSPA20-GbUSPA28	0.0834314	0.567583	0.146994	WGD
GbUSPA24-GbUSPA22	0.236805	0.651994	0.3632	transposed
GbUSPA26-GbUSPA39	0.194587	0.635336	0.306274	dispersed
GbUSPA29-GbUSPA37	0.284431	1.31094	0.216967	dispersed
GbUSPA2-GbUSPA26	0.671663	3.6258	0.185245	dispersed
GbUSPA2-GbUSPA36	0.1781	3.17639	0.0560699	dispersed
GbUSPA2-GbUSPA39	0.594018	3.60812	0.164634	dispersed
GbUSPA31-GbUSPA45	0.136499	0.807034	0.169136	WGD
GbUSPA32-GbUSPA14	0.279701	2.88164	0.0970634	transposed
GbUSPA36-GbUSPA26	0.635242	3.59785	0.176561	dispersed
GbUSPA36-GbUSPA39	0.608007	3.56164	0.17071	dispersed
GbUSPA3-GbUSPA33	0.140498	0.422998	0.332147	WGD
GbUSPA40-GbUSPA41	0.114978	0.236161	0.486861	tandem
GbUSPA42-GbUSPA45	0.366118	1.73454	0.211075	WGD
GbUSPA43-GbUSPA52	0.111864	0.622133	0.179806	WGD
GbUSPA46-GbUSPA48	0.222599	0.509795	0.436643	WGD
GbUSPA49-GbUSPA48	0.0196703	0.0225397	0.872692	transposed
GbUSPA4-GbUSPA23	0.14324	0.699273	0.204841	WGD
GbUSPA51-GbUSPA11	0.190115	0.429	0.443158	transposed
GbUSPA53-GbUSPA38	0.669355	4.2405	0.157848	transposed
GbUSPA54-GbUSPA103	0.0724768	0.479483	0.151156	WGD
GbUSPA54-GbUSPA58	0.264658	1.69716	0.155941	WGD
GbUSPA54-GbUSPA71	0.0769266	0.54439	0.141308	WGD
GbUSPA54-GbUSPA93	0.130798	0.561437	0.23297	WGD
GbUSPA54-GbUSPA99	0.252063	2.04077	0.123513	WGD
GbUSPA55-GbUSPA101	0.675101	3.66966	0.183968	dispersed
GbUSPA55-GbUSPA86	0.177888	2.17053	0.0819562	dispersed
GbUSPA57-GbUSPA73	0.131983	0.669101	0.197253	WGD
GbUSPA58-GbUSPA97	0.164476	0.709807	0.23172	WGD
GbUSPA58-GbUSPA99	0.0903542	0.721974	0.125149	WGD
GbUSPA60-GbUSPA61	0.0739076	0.229857	0.321537	tandem
GbUSPA63-GbUSPA78	0.105592	0.512756	0.20593	WGD
GbUSPA65-GbUSPA85	0.344735	0.994657	0.346587	WGD
GbUSPA67-GbUSPA92	0.660379	1.28248	0.514924	transposed
GbUSPA68-GbUSPA94	0.118359	1.03374	0.114496	WGD
GbUSPA69-GbUSPA70	0.47686	4.24768	0.112264	dispersed
GbUSPA6-GbUSPA7	0.0667019	0.271188	0.245962	tandem
GbUSPA71-GbUSPA103	0.0802899	0.589355	0.136233	WGD
GbUSPA71-GbUSPA93	0.134185	0.718186	0.186839	WGD
GbUSPA74-GbUSPA72	0.251354	0.487358	0.515749	transposed
GbUSPA75-GbUSPA62	0.673105	4.68421	0.143697	dispersed
GbUSPA76-GbUSPA89	0.175861	0.590638	0.297747	WGD
GbUSPA79-GbUSPA87	0.281502	1.20913	0.232813	dispersed
GbUSPA80-GbUSPA96	0.134945	0.722286	0.186831	WGD
GbUSPA81-GbUSPA88	0.306048	4.70257	0.065081	transposed
GbUSPA82-GbUSPA83	0.0950941	0.253315	0.375399	tandem
GbUSPA84-GbUSPA72	0.288919	0.526632	0.548616	transposed
GbUSPA86-GbUSPA101	0.749875	1.66249	0.451056	dispersed
GbUSPA8-GbUSPA46	0.158664	0.619975	0.255921	WGD
GbUSPA8-GbUSPA48	0.0891586	0.595454	0.149732	WGD
GbUSPA90-GbUSPA91	0.107697	0.204454	0.526753	tandem
GbUSPA92-GbUSPA96	0.361142	1.64514	0.21952	WGD
GbUSPA93-GbUSPA103	0.130808	0.660056	0.198177	WGD
GbUSPA95-GbUSPA59	0.291029	4.68599	0.0621061	transposed
GbUSPA97-GbUSPA99	0.193536	0.671613	0.288166	WGD
GbUSPA9-GbUSPA43	0.128864	0.590157	0.218356	WGD
GbUSPA9-GbUSPA52	0.0771912	0.627245	0.123064	WGD
GhUSPA100-GhUSPA64	0.15948	0.433376	0.367994	transposed
GhUSPA102-GhUSPA86	0.615619	4.214	0.146089	transposed
GhUSPA10-GhUSPA33	0.351441	0.95119	0.369475	WGD
GhUSPA12-GhUSPA40	0.652057	1.63421	0.399005	transposed
GhUSPA13-GhUSPA42	0.10249	1.04994	0.0976145	dispersed
GhUSPA16-GhUSPA22	0.041344	0.042756	0.966974	transposed
GhUSPA17-GhUSPA48	0.0967484	0.732464	0.132086	WGD
GhUSPA19-GhUSPA14	0.147173	0.563875	0.261003	transposed
GhUSPA1-GhUSPA41	0.117324	0.489145	0.239855	WGD
GhUSPA1-GhUSPA50	0.0625322	0.481129	0.12997	WGD
GhUSPA1-GhUSPA9	0.0747539	0.557952	0.133979	WGD
GhUSPA20-GhUSPA27	0.0834314	0.567583	0.146994	WGD
GhUSPA24-GhUSPA21	0.65007	4.70632	0.138127	dispersed
GhUSPA25-GhUSPA37	0.190818	0.604417	0.315706	dispersed
GhUSPA29-GhUSPA43	0.1324	0.879931	0.150466	WGD
GhUSPA2-GhUSPA34	0.178606	2.22085	0.0804223	WGD
GhUSPA30-GhUSPA14	0.280942	2.98471	0.0941272	transposed
GhUSPA31-GhUSPA32	0.0917745	0.294439	0.311692	tandem
GhUSPA38-GhUSPA39	0.115032	0.235739	0.487962	tandem
GhUSPA40-GhUSPA43	0.356611	1.67062	0.21346	WGD
GhUSPA41-GhUSPA50	0.111864	0.622133	0.179806	WGD
GhUSPA44-GhUSPA46	0.195952	0.574511	0.341076	WGD
GhUSPA47-GhUSPA46	0.0195271	0.0348886	0.559698	transposed
GhUSPA49-GhUSPA11	0.189509	0.435055	0.435596	transposed
GhUSPA4-GhUSPA23	0.140582	0.704267	0.199615	WGD
GhUSPA51-GhUSPA36	0.669759	4.24044	0.157946	transposed
GhUSPA52-GhUSPA101	0.0699483	0.495047	0.141296	WGD
GhUSPA52-GhUSPA70	0.0744269	0.564704	0.131798	WGD
GhUSPA52-GhUSPA91	0.128635	0.559793	0.22979	WGD
GhUSPA53-GhUSPA84	0.181427	2.01263	0.0901445	dispersed
GhUSPA55-GhUSPA72	0.12901	0.68426	0.18854	WGD
GhUSPA56-GhUSPA95	0.1615	0.725237	0.222686	WGD
GhUSPA56-GhUSPA97	0.0874695	0.672469	0.130072	WGD
GhUSPA58-GhUSPA59	0.231057	0.756683	0.305355	tandem
GhUSPA61-GhUSPA76	0.110155	0.498545	0.220953	WGD
GhUSPA63-GhUSPA85	0.574169	3.40478	0.168636	dispersed
GhUSPA65-GhUSPA90	0.678283	1.19653	0.566875	transposed
GhUSPA66-GhUSPA92	0.117864	1.08123	0.109009	WGD
GhUSPA69-GhUSPA99	0.0882479	0.673071	0.131112	WGD
GhUSPA6-GhUSPA7	0.149647	0.448672	0.333532	tandem
GhUSPA70-GhUSPA101	0.0802899	0.589355	0.136233	WGD
GhUSPA70-GhUSPA91	0.134185	0.718186	0.186839	WGD
GhUSPA74-GhUSPA87	0.150386	0.548379	0.274237	WGD
GhUSPA77-GhUSPA85	0.281502	1.20913	0.232813	dispersed
GhUSPA79-GhUSPA90	0.41894	1.86505	0.224627	WGD
GhUSPA79-GhUSPA94	0.179958	0.655767	0.274424	WGD
GhUSPA80-GhUSPA67	0.271009	4.69603	0.0577103	transposed
GhUSPA81-GhUSPA82	0.0921036	0.238825	0.385653	tandem
GhUSPA83-GhUSPA71	0.251145	0.488652	0.513956	transposed
GhUSPA88-GhUSPA89	0.107503	0.21732	0.494674	tandem
GhUSPA8-GhUSPA44	0.158377	0.651632	0.243047	WGD
GhUSPA8-GhUSPA46	0.0893774	0.604406	0.147876	WGD
GhUSPA90-GhUSPA94	0.364978	1.70828	0.213652	WGD
GhUSPA91-GhUSPA101	0.130808	0.660056	0.198177	WGD
GhUSPA93-GhUSPA57	0.293624	4.12824	0.0711258	transposed
GhUSPA95-GhUSPA97	0.195185	0.62945	0.310089	WGD
GhUSPA98-GhUSPA56	0.131775	0.790664	0.166664	transposed
GhUSPA9-GhUSPA41	0.128213	0.582888	0.219962	WGD
GhUSPA9-GhUSPA50	0.0767833	0.618627	0.124119	WGD
GrUSPA10-GrUSPA22	0.289014	1.14623	0.252142	dispersed
GrUSPA12-GrUSPA30	0.131931	0.752511	0.175321	WGD
GrUSPA13-GrUSPA33	0.270339	3.8054	0.071041	transposed
GrUSPA14-GrUSPA21	0.180443	1.36219	0.132465	dispersed
GrUSPA16-GrUSPA38	0.131569	0.611224	0.215255	WGD
GrUSPA17-GrUSPA31	0.159413	0.697697	0.228485	WGD
GrUSPA17-GrUSPA48	0.11166	0.671746	0.166223	WGD
GrUSPA18-GrUSPA19	0.0921036	0.238825	0.385653	tandem
GrUSPA20-GrUSPA35	0.338379	1.01291	0.334066	WGD
GrUSPA23-GrUSPA49	0.395915	2.00387	0.197575	WGD
GrUSPA24-GrUSPA25	0.107628	0.217052	0.495861	tandem
GrUSPA26-GrUSPA30	0.358371	1.81544	0.197402	WGD
GrUSPA27-GrUSPA51	0.129015	0.710004	0.18171	WGD
GrUSPA28-GrUSPA46	0.102529	0.966131	0.106124	WGD
GrUSPA29-GrUSPA50	0.300497	4.67081	0.0643351	transposed
GrUSPA2-GrUSPA23	0.169249	0.597139	0.283433	WGD
GrUSPA31-GrUSPA48	0.215286	0.597879	0.360083	WGD
GrUSPA34-GrUSPA49	0.090688	0.711334	0.12749	WGD
GrUSPA36-GrUSPA51	0.083934	0.605874	0.138534	WGD
GrUSPA42-GrUSPA33	0.144299	0.559058	0.25811	transposed
GrUSPA45-GrUSPA26	0.671459	1.33958	0.501246	transposed
GrUSPA47-GrUSPA48	0.116102	0.172221	0.674146	transposed
GrUSPA4-GrUSPA44	0.159073	0.453817	0.350522	transposed
GrUSPA5-GrUSPA41	0.103089	0.538333	0.191498	WGD
GrUSPA6-GrUSPA17	0.282098	1.81836	0.155139	WGD
GrUSPA6-GrUSPA27	0.118792	0.621931	0.191006	WGD
GrUSPA6-GrUSPA36	0.0874705	0.614312	0.142388	WGD
GrUSPA6-GrUSPA51	0.0753064	0.468339	0.160795	WGD
GrUSPA7-GrUSPA37	0.308656	0.4243	0.727448	transposed
GrUSPA8-GrUSPA9	0.0610398	0.250319	0.243848	tandem
