# Supplementary material for: Characterization and gene expression analysis reveal universal stress proteins respond to abiotic stress in Gossypium hirsutum
Source: BMC Genomics. 2024 Jan 23;25:98. doi: 10.1186/s12864-023-09955-5 (PMC10804864; doi:10.1186/s12864-023-09955-5)
Supplement: Supplementary file 3 — Supplementary Material 3: Table S3. Primers used in RT–qPCR [file 12864_2023_9955_MOESM3_ESM.xlsx]

## Sheet: Sheet1
Table S3 Primers used in RT‒qPCR.
Primer Name	Sequence
GhUSP7_F	TCCAAGGGAAGCAAAGCAGCTC
GhUSP7_R	TTGCGAGACTCGTCGCTTTGAT
GhUSP11_F	CTTGGCTACAAAGGGGACACCC
GhUSP11_R	TTCTCTGGCATCTCCTCCCCAG
GhUSP29_F	GAGGCCTATGGCAATGACCTGG
GhUSP29_R	ACCATGGCTTCCCATCACCAAC
GhUSP32_F	TCTCCAAGCAGCAAGAATGCGT
GhUSP32_R	TTCAGGTTGAACGGCAACAAGG
GhUSP43_F	CGTGGACGAGAGTGATGAGAGC
GhUSP43_R	CCTTGCAGCGTCGAGGGAAGAA
GhUSP59_F	CGGCTTCAAGGCAGAAAGAGGT
GhUSP59_R	TCTGCTGCCCATGACCAAACAA
GhUSP64_F	AGCTAGAAGCATAGGGGTGGCT
GhUSP64_R	GGAGAACCGGATTTTGCCCAGA
GhUSP82_F	TCTCCAAGCAGCAAGAATGCGT
GhUSP82_R	TCAGGTTGAACGGCAACAAGG
GhUSP88_F	CGTATACACTTCCCTAGATGGC
GhUSP88_R	ACGTCCCTTGGATCACCGCTCT
GhUSP94_F	CGTGGACGAGAGTGATGAGAGC
GhUSP94_R	CCTTGAAGCGTCGAGGGAAGAG
GhActin_F	ATCCTCCGTCTTGACCTTG
GhActin_R	TGTCCGTCAGGCAACTCAT
