# Supplementary material for: Characterization and gene expression analysis reveal universal stress proteins respond to abiotic stress in Gossypium hirsutum
Source: BMC Genomics. 2024 Jan 23;25:98. doi: 10.1186/s12864-023-09955-5 (PMC10804864; doi:10.1186/s12864-023-09955-5)
Supplement: Supplementary file 4 — Supplementary Material 4: Table S4. The information of genes displayed in the WGNCA network related to salt stress [file 12864_2023_9955_MOESM4_ESM.xlsx]

## Sheet: Sheet1
Table S4 The information of genes displayed in the WGNCA network related to salt stress.
Gene ID	Gene Name	Description
GH_A02G0065	At2g31810	Acetolactate synthase small subunit 2, chloroplastic
GH_A02G0296	NA	Glutathione transferase GST 23
GH_A03G0681	slc25a24	Calcium-binding mitochondrial carrier protein SCaMC-1
GH_A05G1118	NA	Alpha-glucosidase
GH_A05G1319	IAA27	Auxin-responsive protein IAA27
GH_A05G1520	NA	NA
GH_A05G3526	ACR6	ACT domain-containing protein ACR6
GH_A05G4121	ZNF706	Zinc finger protein 706
GH_A06G0238	ACA1	Calcium-transporting ATPase 1
GH_A06G0573	SYT5	Synaptotagmin-5
GH_A07G0468	At4g11060	Single-stranded DNA-binding protein, mitochondrial
GH_A07G0521	NA	Calnexin homolog
GH_A07G1638	RPN2	Dolichyl-diphosphooligosaccharide--protein glycosyltransferase subunit 2
GH_A07G2459	GMII	Alpha-mannosidase 2
GH_A08G0168	ZTP29	Zinc transporter ZTP29
GH_A08G2849	CBP60E	Calmodulin-binding protein 60 E
GH_A09G0300	CYP38	Peptidyl-prolyl cis-trans isomerase CYP38, chloroplastic
GH_A09G0443	CYCL	Cytochrome c1-1, heme protein, mitochondrial
GH_A09G1093	AG118	Acetylornithine aminotransferase, mitochondrial
GH_A09G2304	SLP2	Shewanella-like protein phosphatase 2
GH_A10G0227	Os04g0395600	Transport inhibitor response 1-like protein Os04g0395600
GH_A11G1194	RPL22B	60S ribosomal protein L22-2
GH_A11G2963	AMI1	Amidase 1
GH_A12G1172	SAUR36	Auxin-responsive protein SAUR36
GH_A12G2736	MAKR5	Probable membrane-associated kinase regulator 5
GH_A13G0680	CPK4	Calcium-dependent protein kinase 4
GH_A13G1192	ACP1	Acyl carrier protein 1, chloroplastic
GH_A13G1853	rpsE	30S ribosomal protein S5
GH_D01G0390	CYP72A15	Cytochrome P450 72A15
GH_D02G0684	RPS1	30S ribosomal protein S1, chloroplastic
GH_D03G0125	At2g18193	AAA-ATPase At2g18193
GH_D03G0284	ACA2	Calcium-transporting ATPase 2, plasma membrane-type
GH_D03G0746	AVT6E	Amino acid transporter AVT6E
GH_D03G1100	At2g39795	Uncharacterized protein At2g39795, mitochondrial
GH_D03G1632	BLOS1	Biogenesis of lysosome-related organelles complex 1 subunit 1
GH_D03G1660	SIRP1	E3 ubiquitin-protein ligase SIRP1
GH_D03G1825	SCL6	Scarecrow-like protein 6
GH_D04G0417	NA	Calcium-dependent protein kinase SK5
GH_D04G1225	Os04g0560200	Thioredoxin-like 3-3
GH_D05G3079	ARP5	Actin-related protein 5
GH_D05G3562	RHM1	Trifunctional UDP-glucose 4,6-dehydratase/UDP-4-keto-6-deoxy-D-glucose 3,5-epimerase/UDP-4-keto-L-rhamnose-reductase RHM1
GH_D06G1383	COX5B-2	Cytochrome c oxidase subunit 5b-2, mitochondrial
GH_D08G0485	At3g62790	NADH dehydrogenase [ubiquinone] iron-sulfur protein 5-B
GH_D08G1627	RPS13	40S ribosomal protein S13
GH_D09G0584	NA	Cytochrome P450 CYP736A12
GH_D09G0740	CAB39	Calcium-binding protein 39
GH_D09G1278	CINV2	Alkaline/neutral invertase CINV2
GH_D09G1280	RMR2	Receptor homology region, transmembrane domain- and RING domain-containing protein 2
GH_D09G1819	At5g40230	WAT1-related protein At5g40230
GH_D09G2055	ATG8F	Autophagy-related protein 8f
GH_D09G2335	tenm4	Teneurin-4
GH_D11G1438	CYP71A1	Cytochrome P450 71A1
GH_D11G1957	CYP90B1	Cytochrome P450 90B1
GH_D11G2320	ANN2	Annexin D2
GH_D12G0493	AAH2	Allantoate deiminase 2
GH_D12G0574	NA	NA
GH_D12G0969	CYP81E8	Cytochrome P450 81E8
GH_D12G1658	NST1	Stress response protein NST1
GH_D12G1667	ALB3L1	ALBINO3-like protein 1, chloroplastic
GH_D12G2050	CYP71A26	Cytochrome P450 71A26
GH_D12G2253	NA	NA
GH_D13G0696	XYL1	Alpha-xylosidase 1
GH_D13G1534	ABCC3	ABC transporter C family member 3
GH_D13G1712	ALG9	Dol-P-Man:Man(6)GlcNAc(2)-PP-Dol alpha-1,2-mannosyltransferase
