# Supplementary material for: Characterization and gene expression analysis reveal universal stress proteins respond to abiotic stress in Gossypium hirsutum
Source: BMC Genomics. 2024 Jan 23;25:98. doi: 10.1186/s12864-023-09955-5 (PMC10804864; doi:10.1186/s12864-023-09955-5)
Supplement: Supplementary file 5 — Supplementary Material 5: Table S5. The information of genes displayed in the WGNCA network related to PEG stress [file 12864_2023_9955_MOESM5_ESM.xlsx]

## Sheet: Sheet1
Table S5 The information of genes displayed in the WGNCA network related to PEG stress.
Gene ID	Gene Name	Description
GH_A01G2380	ORRM2	Organelle RRM domain-containing protein 2, mitochondrial
GH_A02G0065	At2g31810	Acetolactate synthase small subunit 2, chloroplastic
GH_A02G0259	PHL2	Protein PHR1-LIKE 2
GH_A02G0281	faeA	Probable feruloyl esterase A
GH_A02G0705	Z-ISO	15-cis-zeta-carotene isomerase, chloroplastic
GH_A02G2011	At1g76070	Uncharacterized protein At1g76070
GH_A03G0590	COPT6	Copper transporter 6
GH_A03G0592	NA	NA
GH_A03G1516	RGS1	Regulator of G-protein signaling 1
GH_A03G2302	Mfsd14a	Hippocampus abundant transcript 1 protein
GH_A05G0579	memo1	Protein MEMO1
GH_A05G2440	At1g76760	Thioredoxin Y1, chloroplastic
GH_A05G2679	COX6B-1	Cytochrome c oxidase subunit 6b-1
GH_A06G0244	WLIM1	LIM domain-containing protein WLIM1
GH_A06G1288	NA	NA
GH_A06G2348	BCAP31	B-cell receptor-associated protein 31
GH_A07G0336	At4g32272	Nucleotide-sugar uncharacterized transporter 3
GH_A07G1043	ECA4	Calcium-transporting ATPase 4, endoplasmic reticulum-type
GH_A07G1132	solR	Sol locus transcriptional repressor
GH_A07G1454	RPP1A	60S acidic ribosomal protein P1-1
GH_A08G0183	CFM3A	CRM-domain containing factor CFM3A, chloroplastic/mitochondrial
GH_A09G0838	HGN1	Glucan endo-1,3-beta-glucosidase, basic vacuolar isoform
GH_A10G0268	At4g21705	Pentatricopeptide repeat-containing protein At4g21705, mitochondrial
GH_A11G0100	TPP2	Tripeptidyl-peptidase 2
GH_A11G0142	EMB1796	Pentatricopeptide repeat-containing protein At3g49240
GH_A11G0874	XTH21	Probable xyloglucan endotransglucosylase/hydrolase protein 21
GH_A12G0284	COR413PM2	Cold-regulated 413 plasma membrane protein 2
GH_A12G1847	RPL34	60S ribosomal protein L34
GH_A13G0332	AATF	Protein AATF
GH_A13G2198	At3g45310	Thiol protease aleurain-like
GH_D01G0096	EGY3	Probable zinc metallopeptidase EGY3, chloroplastic
GH_D01G1125	RSc0944	UPF0307 protein RSc0944
GH_D02G0719	Z-ISO	15-cis-zeta-carotene isomerase, chloroplastic
GH_D02G1793	TPS9	Probable alpha,alpha-trehalose-phosphate synthase [UDP-forming] 9
GH_D02G1892	Os08g0536000	Pyruvate dehydrogenase E1 component subunit beta-1, mitochondrial
GH_D02G1897	At5g13200	GEM-like protein 5
GH_D04G1151	FBA6	Fructose-bisphosphate aldolase 6, cytosolic
GH_D05G0369	TIF3K1	Eukaryotic translation initiation factor 3 subunit K
GH_D05G1596	ATG7	Ubiquitin-like modifier-activating enzyme atg7
GH_D06G1504	NA	Auxin-repressed 12.5 kDa protein
GH_D06G2326	FG3	UDP-glycosyltransferase 79B30
GH_D08G1384	RPS10A	40S ribosomal protein S10-1
GH_D09G0548	CLPT1	ATP-dependent Clp protease ATP-binding subunit CLPT1, chloroplastic
GH_D09G1726	PAS1	Peptidyl-prolyl cis-trans isomerase PASTICCINO1
GH_D10G0991	MPK7	Mitogen-activated protein kinase 7
GH_D10G2369	ADCS	Aminodeoxychorismate synthase, chloroplastic
GH_D10G2658	WLIM2B	LIM domain-containing protein WLIM2b
GH_D11G1776	HACL	2-hydroxyacyl-CoA lyase
GH_D13G0570	BAK1	BRASSINOSTEROID INSENSITIVE 1-associated receptor kinase 1
GH_D13G2134	RRP46	Exosome complex exonuclease RRP46 homolog
GH_D13G2178	RIPK	Serine/threonine-protein kinase RIPK
