# Supplementary material for: Characterization and gene expression analysis reveal universal stress proteins respond to abiotic stress in Gossypium hirsutum
Source: BMC Genomics. 2024 Jan 23;25:98. doi: 10.1186/s12864-023-09955-5 (PMC10804864; doi:10.1186/s12864-023-09955-5)
Supplement: Supplementary file 6 — Supplementary Material 6: Table S6. The information of the chosen plant genome used in this study [file 12864_2023_9955_MOESM6_ESM.xlsx]

## Sheet: Sheet1
Table S6 The information of the chosen plant genome used in this study
Species	version	source
Amborella trichopoda	v1.0	https://phytozome-next.jgi.doe.gov/
Aquilegia coerulea	v3.1	https://phytozome-next.jgi.doe.gov/
Arabidopsis thaliana	TAIR10	https://www.arabidopsis.org/
Boechera stricta	v1.2	https://phytozome-next.jgi.doe.gov/
Brachypodium distachyon	v3.2	https://phytozome-next.jgi.doe.gov/
Brassica napus	Brassica_napus_v4.1	http://brassicadb.cn/
Brassica oleracea	Brassica_oleracea_JZS_v2	http://brassicadb.cn/
Brassica rapa	Brapa_genome_v3.0	http://brassicadb.cn/
Capsella rubella	v1.1	https://phytozome-next.jgi.doe.gov/
Carica papaya	ASGPBv0.4	https://phytozome-next.jgi.doe.gov/
Citrus clementina	v1.0	https://phytozome-next.jgi.doe.gov/
Citrus sinensis	v1.1	https://phytozome-next.jgi.doe.gov/
Cucumis sativus	1.0	https://phytozome-next.jgi.doe.gov/
Eucalyptus grandis	v2.0	https://phytozome-next.jgi.doe.gov/
Eutrema salsugineum	v1.0	https://phytozome-next.jgi.doe.gov/
Fragaria vesca	v4.0.a2	https://phytozome-next.jgi.doe.gov/
Glycine max	Wm82.a4.v1	https://phytozome-next.jgi.doe.gov/
Gossypium arboreum	A2_CRI	https://www.cottongen.org/
Gossypium barbadense	H7124_ZJU	https://www.cottongen.org/
Gossypium hirsutum	ZJUv2.1	https://www.cottongen.org/
Gossypium raimondii	D5_JGI	https://www.cottongen.org/
Linum usitatissimum	v1.0	https://phytozome-next.jgi.doe.gov/
Malus domestica	v1.1	https://phytozome-next.jgi.doe.gov/
Manihot esculenta	v8.1	https://phytozome-next.jgi.doe.gov/
Medicago truncatula	Mt4.0v1	https://phytozome-next.jgi.doe.gov/
Mimulus guttatus	TOL_551_v5.0	https://phytozome-next.jgi.doe.gov/
Oryza sativa	version_7.0	http://rice.plantbiology.msu.edu/pub/data/Eukaryotic_Projects/o_sativa/annotation_dbs/pseudomolecules/version_7.0/all.dir/
Phaseolus vulgaris	v2.1	https://phytozome-next.jgi.doe.gov/
Populus trichocarpa	v4.1	https://phytozome-next.jgi.doe.gov/
Prunus persica	v2.1	https://phytozome-next.jgi.doe.gov/
Ricinus communis	v0.1	https://phytozome-next.jgi.doe.gov/
Salix purpurea	v5.1	https://phytozome-next.jgi.doe.gov/
Solanum lycopersicum	ITAG4.0	https://phytozome-next.jgi.doe.gov/
Solanum tuberosum	v6.1	https://phytozome-next.jgi.doe.gov/
Sorghum bicolor	v3.1.1	https://phytozome-next.jgi.doe.gov/
Spirodela polyrhiza	v2	https://phytozome-next.jgi.doe.gov/
Theobroma cacao	523_v2.1	https://phytozome-next.jgi.doe.gov/
Vitis vinifera	Genoscope.12X	https://phytozome-next.jgi.doe.gov/
Zea mays	RefGen_V4	https://phytozome-next.jgi.doe.gov/
